# Supplementary material for: Meloxicam Alleviates Sepsis-Induced Lung Injury by Inhibiting Pyroptosis Through CBP/TXNIP/p38 Signaling Pathway
Source: Pharmaceuticals (Basel). 2026 Jun 12;19(6):929. doi: 10.3390/ph19060929 (PMC13305203; doi:10.3390/ph19060929)
Supplement: Supplementary file 1 [file pharmaceuticals-19-00929-s001.zip]

Archive with 1 entries (1 files):
- pharmaceuticals-4339261-supplementary.pdf
